# Supplementary material for: “Attacking” the Gut–Brain Axis with Psychobiotics: An Umbrella Review of Depressive and Anxiety Symptoms
Source: Pharmaceuticals (Basel). 2026 Jan 15;19(1):156. doi: 10.3390/ph19010156 (PMC12845323; doi:10.3390/ph19010156)
Supplement: Supplementary file 1 [file pharmaceuticals-19-00156-s001.zip]

Archive with 2 entries (2 files):
- pharmaceuticals-4039435-supplementary 1.pdf
- pharmaceuticals-4039435-supplementary 2-PRISMA Checklist.pdf
